# Supplementary material for: A novel C-terminal modification method enhanced the yield of human papillomavirus L1 or chimeric L1-L2 virus-like particles in the baculovirus system
Source: Front Bioeng Biotechnol. 2023 Jan 5;10:1073892. doi: 10.3389/fbioe.2022.1073892 (PMC9849392; doi:10.3389/fbioe.2022.1073892)
Supplement: Supplementary file 2 [file DataSheet1.ZIP]

Archive with 11 entries (10 files):
- Supplementary figures/
- Supplementary figures/.DS_Store
- __MACOSX/Supplementary figures/._.DS_Store
- Supplementary figures/Fig S4.tif
- __MACOSX/Supplementary figures/._Fig S4.tif
- Supplementary figures/Fig S1.tif
- __MACOSX/Supplementary figures/._Fig S1.tif
- Supplementary figures/Fig S3.tif
- __MACOSX/Supplementary figures/._Fig S3.tif
- Supplementary figures/Fig S2.tif
- __MACOSX/Supplementary figures/._Fig S2.tif
